# Supplementary material for: Unsupervised learning-based approach for detecting 3D edges in depth maps
Source: Sci Rep. 2024 Jan 8;14:796. doi: 10.1038/s41598-023-50899-3 (PMC10774289; doi:10.1038/s41598-023-50899-3)
Supplement: Supplementary file 1 — Supplementary Information. [file 41598_2023_50899_MOESM1_ESM.zip]

Archive with 2 entries (2 files):
- Supplementary_Video_Unsupervised_learning-based_approach_for_detecting_3D_edges_in_depth_maps/Readme.txt
- Supplementary_Video_Unsupervised_learning-based_approach_for_detecting_3D_edges_in_depth_maps/Unsupervised_learning-based_approach_for_detecting_3D_edges_in_depth_maps.mp4
