# Supplementary material for: Unsupervised learning-based approach for detecting 3D edges in depth maps
Source: Sci Rep. 2024 Jan 8;14:796. doi: 10.1038/s41598-023-50899-3 (PMC10774289; doi:10.1038/s41598-023-50899-3)
Supplement: Supplementary file 1 — Supplementary Information. [file 41598_2023_50899_MOESM1_ESM.zip › Supplementary_Video_Unsupervised_learning-based_approach_for_detecting_3D_edges_in_depth_maps/Readme.txt]

README file for the work entitled "Unsupervised learning-based approach for detecting 3D edges in depth maps", by Ayush Aggarwal, Rustam Stolkin, and Naresh Marturi

Description: 
------------
Here we provide a short video file (*.mp4)  that presents our contributions, developed network architecture and experimental results validating the efficiency of our method in extracting 3D edges from depth images.

Size of the file: 43.9 MB
-----------------

Player Information: 
------------------
  On Windows systems: The video file can be viewable in windows media player (version 11 or more) and VLC media player (version 1 or more) 
  On Linux systems: The video file can be viewable in VLC media player (version 1 or more)
  
Duration of the file: 3 minutes and 12 seconds
--------------------

Contact information:  
--------------------
In case of any questions, please contact:
1. Ayush Aggarwal - AXA1508@student.bham.ac.uk
2. Rustam Stolkin - r.stolkin@bham.ac.uk
3. Naresh Marturi - n.marturi@bham.ac.uk
